# Supplementary material for: The Merkel Cell Polyomavirus T-Antigens and IL-33/ST2-IL1RAcP Axis: Possible Role in Merkel Cell Carcinoma
Source: Int J Mol Sci. 2022 Mar 28;23(7):3702. doi: 10.3390/ijms23073702 (PMC8998536; doi:10.3390/ijms23073702)
Supplement: Supplementary file 1 [file ijms-23-03702-s001.zip]

Archive with 1 entries (1 files):
- ijms-1605576-supplementary.pdf
